# Supplementary material for: Tender leaf and fully-expanded leaf exhibited distinct cuticle structure and wax lipid composition in Camellia sinensis cv Fuyun 6
Source: Sci Rep. 2018 Oct 8;8:14944. doi: 10.1038/s41598-018-33344-8 (PMC6175935; doi:10.1038/s41598-018-33344-8)
Supplement: Supplementary file 1 — Supplementary Table [file 41598_2018_33344_MOESM1_ESM.xlsx]

## Sheet: Sheet1
Table S1. The wax compound class, composition and coverage of the second leaf and the fifth leaf from Camellia sinensis L. cv Fuyun 6
				The second leaf		The fifth leaf
				Average(µg/cm2)	SE	Average(µg/cm2)	SE	ρ value
Acids			C16	0.0367263	0.00470902	0.0881184	0.00769328	0.00126304
			C18	0.0276305	0.00303571	0.0695499	0.00990385	0.0067506
			C22	0.00655466	0.000429036	ND		4.96614e-06
			C24	0.0470507	0.00445063	0.00849745	0.00137174	0.000168234
			C26	0.226668	0.0244946	0.0672513	0.00449887	0.000685
			C28	0.3397	0.0283748	0.0671073	0.00510092	7.96412e-05
			C30	0.104266	0.00898792	ND		2.46977e-05
		Subtotal		0.788596	0.0543957	0.300524	0.0257441	0.000188578
1-Alkanols			C18	0.00558477	0.000227426	0.021891	0.00660452	0.0486226
			C24	0.0449318	0.00334275	0.024884	0.0024969	0.00298568
			C26	0.129469	0.00521882	0.0459983	0.00200807	5.68988e-06
			C28	0.957783	0.0737187	0.130736	0.0147167	3.35209e-05
			C30	1.09219	0.153362	ND		0.00038562
			C32	0.186591	0.00867925	0.144841	0.0109004	0.0241225
			C34	0.0208451	0.00296571	ND		0.000414182
		Subtotal		2.4374	0.234961	0.368351	0.00980734	0.000119601
Aldehydes			C26	0.00369103	0.000267544	0.00776912	0.000714963	0.00175771
			C28	ND		0.0253821	0.00298538	0.000144925
			C30	0.00639636	0.000235059	0.0901579	0.0135089	0.000811838
		Subtotal		0.0100874	0.00043866	0.123309	0.0160546	0.000407534
Alkanes			C21	0.0106883	0.00111668	0.0216908	0.00389798	0.0349446
			C25	0.0368134	0.00330669	0.0386522	0.00229602	0.663892
			C27	0.0104258	0.00212692	0.0362053	0.00110258	3.80754e-05
			C29	0.229822	0.0307111	0.0939059	0.00211041	0.00449403
			C31	0.0069343	0.000875419	0.0317072	0.00346706	0.000447971
			C35	0.0954432	0.0121188	0.0249162	0.00413555	0.00150392
		Subtotal		0.390127	0.0369101	0.247078	0.00666929	0.00882385
1-Alkanol sesters			C22	0.0152407	0.000926306	0.0414836	0.00617809	0.00568089
		Subtotal		0.0152407	0.000926306	0.0414836	0.00617809	0.00568089
Glycol esters			C18	0.0386651	0.00155574	0.0616254	0.00723866	0.0210871
			C19	0.0467191	0.000996716	0.0439201	0.00386707	0.509624
			C21	0.0459328	0.001074	0.0463022	0.0021372	0.882346
		Subtotal		0.131317	0.00191313	0.151848	0.0120077	0.142281
Benzyl esters			C25	0.0130614	0.000285794	ND		7.35214e-09
			C27	0.0771077	0.00318471	ND		3.26233e-07
			C29	0.0471583	0.00083447	ND		2.06197e-09
		Subtotal		0.137327	0.00254885	ND		2.74454e-09
Phenethyl esters			C28	0.0478981	0.00190767	ND		2.62795e-07
		Subtotal		0.0478981	0.00190767	ND		2.62795e-07
Phthalate esters			C16	0.00370275	4.14105e-05	0.383676	0.0632222	0.000956039
			C16	0.00451071	0.000447665	0.0181896	0.00201022	0.000562229
			C24	0.102183	0.00664684	0.58917	0.0187661	3.06935e-07
			C24	0.00508919	6.20916e-05	0.127546	0.00467932	2.05487e-07
		Subtotal		0.115485	0.00700616	1.11858	0.08073	1.696e-05
Glycols			C16	0.338211	0.00616486	0.397175	0.054847	0.326458
			C18	0.030093	0.000813498	0.0494985	0.00496249	0.00837274
			C20	0.0191396	0.000638508	0.0343444	0.00450003	0.0155094
			C22	0.0346945	0.00101088	0.0976887	0.0115592	0.00161908
		Subtotal		0.422138	0.0065031	0.578706	0.0516334	0.0237454
Tocopherols
			γ-Tocopherol	0.049895	0.00724189	ND		0.000461507
			β-Tocopherol	ND		0.0963734	0.00421418	4.57967e-07
		Subtotal		0.049895	0.00724189	0.0963734	0.00421418	0.00144992
Terpenoids
	Triterpenoids
			α-Amyrin	ND		0.276549	0.00768635	3.07409e-08
			β-Amyrin	ND		1.35774	0.0167983	2.41512e-10
			Lupeol	ND		0.0955937	0.00424741	5.03559e-07
			Ursolic acid	ND		0.983407	0.0624793	4.16898e-06
			Friedelin	ND		1.10479	0.0463952	3.60137e-07
			Betulin	ND		1.26668	0.109013	2.44665e-05
		Subtotal		ND		5.08476	0.100311	3.95466e-09
	Steroids		Stigmasterol	0.00727077	0.000438634	0.125969	0.00785421	5.34143e-06
			Campesterol	ND		0.280916	0.0147436	1.35136e-06
			Lanosterol	ND		0.258534	0.00751293	4.01134e-08
			24-methylenecycloartanol	ND		0.00551502	0.000434423	1.4649e-05
		Subtotal		0.00727077	0.000438634	0.670934	0.0222988	9.55239e-08
Unidentified				0.20696	0.0499616	6.60016	0.128551	6.7538e-09
		Subtotal		0.20696	0.0492273	6.60016	0.113025	6.7538e-09
		Total		4.75974	0.226987	15.3821	0.249681	0.000141709
Note:P <0.05 indicates significant difference; P <0.01 indicates that the difference is extremely significant. ND, not detected.
